# Supplementary material for: Ultrastructural and Functional Characterization of Mitochondrial Dynamics Induced by Human Respiratory Syncytial Virus Infection in HEp-2 Cells
Source: Viruses. 2023 Jul 7;15(7):1518. doi: 10.3390/v15071518 (PMC10386036; doi:10.3390/v15071518)
Supplement: Supplementary file 1 [file viruses-15-01518-s001.zip]

Archive with 1 entries (1 files):
- viruses-2454150-supplementary.pdf
